# Supplementary material for: Clone-advisor: recommending code tokens and clone methods with deep learning and information retrieval
Source: PeerJ Comput Sci. 2021 Nov 9;7:e737. doi: 10.7717/peerj-cs.737 (PMC8641571; doi:10.7717/peerj-cs.737)
Supplement: Supplemental Information 1 [file peerj-cs-07-737-s001.zip]

Archive with 25 entries (19 files):
- Java_Files/
- Java_Files/examples/
- Java_Files/examples/example1/
- Java_Files/examples/example1/context_exp1.java
- Java_Files/examples/example1/dco_exp1.java
- Java_Files/examples/example1/gt_exp1.java
- Java_Files/examples/example1/top1_exp1.java
- Java_Files/examples/example1/top2_exp1.java
- Java_Files/examples/example2/
- Java_Files/examples/example2/context.java
- Java_Files/examples/example2/dco.java
- Java_Files/examples/example2/gt.java
- Java_Files/examples/example2/top1.java
- Java_Files/examples/example2/top2.java
- Java_Files/examples/example3/
- Java_Files/examples/example3/context.java
- Java_Files/examples/example3/dco.java
- Java_Files/examples/example3/gt.java
- Java_Files/examples/example3/top1.java
- Java_Files/examples/example3/top2.java
- Java_Files/preprocessing/
- Java_Files/preprocessing/marking.java
- Java_Files/preprocessing/normalization.java
- Java_Files/preprocessing/orignal.java
- Java_Files/preprocessing/replacement.java
