# Supplementary material for: Clone-advisor: recommending code tokens and clone methods with deep learning and information retrieval
Source: PeerJ Comput Sci. 2021 Nov 9;7:e737. doi: 10.7717/peerj-cs.737 (PMC8641571; doi:10.7717/peerj-cs.737)
Supplement: Supplemental Information 1 [file peerj-cs-07-737-s001.zip › Java_Files/examples/example1/dco_exp1.java]

<soc> public static Rectangle2D[][] transpose(Rectangle2D[][] a, Rectangle2D[][] b)
{
    int[][] M = new int[a.length][a[<num_val>].length];
    for(int i =<num_val>; i < m.length;i++) {
        for(int j = <num_val>; j < a[i].length;j++){
            M[j][j]=b[i][j];
            }
        }
    return M;
} <eoc>
