# Supplementary material for: Clone-advisor: recommending code tokens and clone methods with deep learning and information retrieval
Source: PeerJ Comput Sci. 2021 Nov 9;7:e737. doi: 10.7717/peerj-cs.737 (PMC8641571; doi:10.7717/peerj-cs.737)
Supplement: Supplemental Information 1 [file peerj-cs-07-737-s001.zip › Java_Files/examples/example1/gt_exp1.java]

<soc> public static Rectangle2D[][] transpose(Rectangle2D [][] a) {
        int m=a.length;
        int n=a[<num_val>].length;
        Rectangle2D [][] t = new Rectangle2D[n][m];
        for(int i=<num_val>; i < m; i++)
            for (int j = <num_val>; j < n;j++)
                t[j][i]=a[i][j];
                return t;
    } <eoc>
