# Supplementary material for: Clone-advisor: recommending code tokens and clone methods with deep learning and information retrieval
Source: PeerJ Comput Sci. 2021 Nov 9;7:e737. doi: 10.7717/peerj-cs.737 (PMC8641571; doi:10.7717/peerj-cs.737)
Supplement: Supplemental Information 1 [file peerj-cs-07-737-s001.zip › Java_Files/examples/example1/top1_exp1.java]

<soc> public static Rectangle2D[][] transpose(Rectangle2D[][] a){
    int m = a.length;
    int n = a[<num_val>].length;
    Rectangle2D[][] t=new Rectangle2D[n][m];
    for (int i = <num_val>;i<m;i++)
        for (int j=<num_val>;j<n;j++)
            t[j][i]=a[i][j];
    return t;
} <eoc>
