# Supplementary material for: Clone-advisor: recommending code tokens and clone methods with deep learning and information retrieval
Source: PeerJ Comput Sci. 2021 Nov 9;7:e737. doi: 10.7717/peerj-cs.737 (PMC8641571; doi:10.7717/peerj-cs.737)
Supplement: Supplemental Information 1 [file peerj-cs-07-737-s001.zip › Java_Files/examples/example1/top2_exp1.java]

<soc> public static byte[][] transpose(byte [][] m) {
    byte[][] n = new byte[m[<num_val>].length][m.length];
    for (int j = <num_val>;j<m.length;j++)
        for (int i = <num_val>;i<m[<num_val>].length;i++)
            n[i][j]=m[j][i];
    return n;
} <eoc>
