# Supplementary material for: Clone-advisor: recommending code tokens and clone methods with deep learning and information retrieval
Source: PeerJ Comput Sci. 2021 Nov 9;7:e737. doi: 10.7717/peerj-cs.737 (PMC8641571; doi:10.7717/peerj-cs.737)
Supplement: Supplemental Information 1 [file peerj-cs-07-737-s001.zip › Java_Files/examples/example2/dco.java]

<soc> public static void copyStreams ( File source, File dest, File destDir ) throws IOException { 
    BufferedInputStream in = null ;
    BufferedOutputStream out = null ;
    try { 
        in = new BufferedInputStream ( new FileInputStream ( source ) ) ;
        out = new BufferedOutputStream ( new FileOutputStream ( dest ) ) ;
        out.write(source.getAbsolutePath( ));
        int len = in.read ( ) ;
        while(len > <num_val>){ 
            out.write(len); 
        } 
        in.close( );
        out.close( ); 
    } 
    catch (Exception ex) { 
        ex.printStackTrace ( ) ;
        } 
    finally { 
        if ( in!= null ) in.close( ) ;
        if ( out!= null ) out.close ( ) ;
        } 
} <eoc>
