# Supplementary material for: Clone-advisor: recommending code tokens and clone methods with deep learning and information retrieval
Source: PeerJ Comput Sci. 2021 Nov 9;7:e737. doi: 10.7717/peerj-cs.737 (PMC8641571; doi:10.7717/peerj-cs.737)
Supplement: Supplemental Information 1 [file peerj-cs-07-737-s001.zip › Java_Files/examples/example2/gt.java]

<soc> public static void copyFile ( File in , File out ) throws IOException {
    FileChannel inChannel = new FileInputStream(in).getChannel( );
    FileChannel outChannel = new FileOutputStream(out).getChannel( );
    try { 
        inChannel.transferTo(<num_val>, inChannel.size(), outChannel);
        } 
    catch ( IOException e ) { 
        throw e ; 
    } 
    finally { 
        if (inChannel != null) inChannel.close ( );
        if (outChannel != null) outChannel.close ( );
        } 
} <eoc>
