# Supplementary material for: Clone-advisor: recommending code tokens and clone methods with deep learning and information retrieval
Source: PeerJ Comput Sci. 2021 Nov 9;7:e737. doi: 10.7717/peerj-cs.737 (PMC8641571; doi:10.7717/peerj-cs.737)
Supplement: Supplemental Information 1 [file peerj-cs-07-737-s001.zip › Java_Files/examples/example2/top1.java]

<soc> public static void copy ( File source , File dest ) throws Exception { 
    FileInputStream in = new FileInputStream ( source );
    FileOutputStream out = new FileOutputStream ( dest ) ;
    int c ;
        while((c = in.read()) != - <num_val>) 
            out.write(c);
            in.close();
            out.close();
    } 
<eoc>
