# Supplementary material for: Clone-advisor: recommending code tokens and clone methods with deep learning and information retrieval
Source: PeerJ Comput Sci. 2021 Nov 9;7:e737. doi: 10.7717/peerj-cs.737 (PMC8641571; doi:10.7717/peerj-cs.737)
Supplement: Supplemental Information 1 [file peerj-cs-07-737-s001.zip › Java_Files/examples/example2/top2.java]

<soc> public static void copyFile ( String source , String dest ) throws IOException {
    FileChannel in = null , out = null ;
    try { 
        in = new FileInputStream ( new File ( source ) ) . getChannel ( ) ; 
        out = new FileOutputStream ( new File ( dest ) ) . getChannel ( ) ; 
        in . transferTo ( <num_val> , in . size ( ) , out ) ;
        } 
    finally {
        if (in!=null) in.close();
        if (out!=null) out.close(); 
    }
} <eoc>
