# Supplementary material for: Clone-advisor: recommending code tokens and clone methods with deep learning and information retrieval
Source: PeerJ Comput Sci. 2021 Nov 9;7:e737. doi: 10.7717/peerj-cs.737 (PMC8641571; doi:10.7717/peerj-cs.737)
Supplement: Supplemental Information 1 [file peerj-cs-07-737-s001.zip › Java_Files/examples/example3/context.java]

MAX_IO_CHUNK_SIZE = <num_val> * <num_val> * <num_val> ;
private static final long LASTMODIFIED_DIFF_MILLIS = <num_val> ; 
<soc> public static boolean
