# Supplementary material for: Clone-advisor: recommending code tokens and clone methods with deep learning and information retrieval
Source: PeerJ Comput Sci. 2021 Nov 9;7:e737. doi: 10.7717/peerj-cs.737 (PMC8641571; doi:10.7717/peerj-cs.737)
Supplement: Supplemental Information 1 [file peerj-cs-07-737-s001.zip › Java_Files/examples/example3/dco.java]

<soc> public static boolean deleteDirectory(File f) {
    try {
        final File[] fFiles = f.listFiles();
        for (int i = <num_val> ; i < fFiles.length; i++) {
            if (fFiles[i].isDirectory())
                deleteDirectory(fFiles[i]);

        }
    } catch (Exception e) {
        System.out.println( <str_val> +f + <str_val> +i + <str_val> );
        return <num_val> ;
    }
    return <num_val> ;
} <eoc>
