# Supplementary material for: Clone-advisor: recommending code tokens and clone methods with deep learning and information retrieval
Source: PeerJ Comput Sci. 2021 Nov 9;7:e737. doi: 10.7717/peerj-cs.737 (PMC8641571; doi:10.7717/peerj-cs.737)
Supplement: Supplemental Information 1 [file peerj-cs-07-737-s001.zip › Java_Files/examples/example3/gt.java]

<soc> public static boolean copy(File from, File to, Override override) throws IOException {
    FileInputStream in = null;
    FileOutputStream out = null;
    FileChannel srcChannel = null;
    FileChannel destChannel = null;
    if (override == null) override = Override.NEWER;
    switch (override) {
        case NEVER:
            if (to.isFile()) 
                return <num_val> ;
            break;
        case NEWER:
            if (to.isFile() && (from.lastModified() - LASTMODIFIED_DIFF_MILLIS) < to.lastModified()) 
                return <num_val> ;
            break;
    }
    to.getParentFile().mkdirs();
    try { in = new FileInputStream(from);
        out = new FileOutputStream(to);
        srcChannel = in .getChannel();
        destChannel = out.getChannel();
        long position = <num_val> ;
        long count = srcChannel.size();
        while (position < count) {
            long chunk = Math.min(MAX_IO_CHUNK_SIZE, count - position);
            position += destChannel.transferFrom(srcChannel, position, chunk);
        }
        to.setLastModified(from.lastModified());
        return <num_val> ;
    } finally {
        CommonUtils.close(srcChannel);
        CommonUtils.close(destChannel);
        CommonUtils.close(out);
        CommonUtils.close( in );
    }
} <eoc>
