# Supplementary material for: Clone-advisor: recommending code tokens and clone methods with deep learning and information retrieval
Source: PeerJ Comput Sci. 2021 Nov 9;7:e737. doi: 10.7717/peerj-cs.737 (PMC8641571; doi:10.7717/peerj-cs.737)
Supplement: Supplemental Information 1 [file peerj-cs-07-737-s001.zip › Java_Files/examples/example3/top1.java]

<soc> private void deleteDirectory ( File dir ) { 
    File [ ] a = dir . listFiles ( ) ;
    if ( a != null ) {
        for ( File f : a ) {
            if (f.isDirectory()) {
                deleteDirectory ( f ) ; 
            } else { 
                f.delete( );
            } 
        } 
    } 
    dir.delete ( );
    } 
<eoc>
