# Supplementary material for: Clone-advisor: recommending code tokens and clone methods with deep learning and information retrieval
Source: PeerJ Comput Sci. 2021 Nov 9;7:e737. doi: 10.7717/peerj-cs.737 (PMC8641571; doi:10.7717/peerj-cs.737)
Supplement: Supplemental Information 1 [file peerj-cs-07-737-s001.zip › Java_Files/examples/example3/top2.java]

<soc> public static void deleteDirectory ( File dir ) { 
    File [ ] files = dir . listFiles ( ) ;
    for ( File f : files ) { 
        if ( f . isDirectory ( ) ) {
            deleteDirectory ( f ) ; 
        } else 
            f.delete ( ) ; 
    } 
    dir.delete(); 
} <eoc>
