# Supplementary material for: Clone-advisor: recommending code tokens and clone methods with deep learning and information retrieval
Source: PeerJ Comput Sci. 2021 Nov 9;7:e737. doi: 10.7717/peerj-cs.737 (PMC8641571; doi:10.7717/peerj-cs.737)
Supplement: Supplemental Information 1 [file peerj-cs-07-737-s001.zip › Java_Files/preprocessing/marking.java]

//Heuristic: (([0-9,a-z,A-Z,_,$]+\s*\=\s*\(\s*[0-9,a-z,A-Z,_,$]+\s*\+\s*[0-9,a-z,A-Z,_,$]
	// imid = imin + (imax - imin)/2;
	// imid = (imax + imin)/2;
<soc>	public static int binarySearch1(int arr[], int key, int imin, int imax) {
	    //Implementation: Recursive, primitive type
	    if (imax < imin)
	        return -1;
	    int imid = (imin + imax) / 2;
	    if (arr[imid] > key)
	        return binarySearch1(arr, key, imin, imid - 1);
	    else if (arr[imid] < key)
	        return binarySearch1(arr, key, imid + 1, imax);
	    else
	        return imid;
	} <eoc>
