# Supplementary material for: Clone-advisor: recommending code tokens and clone methods with deep learning and information retrieval
Source: PeerJ Comput Sci. 2021 Nov 9;7:e737. doi: 10.7717/peerj-cs.737 (PMC8641571; doi:10.7717/peerj-cs.737)
Supplement: Supplemental Information 1 [file peerj-cs-07-737-s001.zip › Java_Files/preprocessing/normalization.java]

<soc> public static int binarySearch1 ( int arr[], int key, int imin, int imax ) { 
if ( imax < imin ) return -1 ; int imid = ( imin + imax ) / 2 ; 
if ( arr [ imid ] > key ) return binarySearch1 ( arr , key , imin , imid - 1 ) ; 
else if ( arr [ imid ] < key ) return binarySearch1 ( arr, key , imid + 1 , imax ) ;
else return imid ; } <eoc>
